# Supplementary material for: Formal Modelling of Toll like Receptor 4 and JAK/STAT Signalling Pathways: Insight into the Roles of SOCS-1, Interferon-β and Proinflammatory Cytokines in Sepsis
Source: PLoS One. 2014 Sep 25;9(9):e108466. doi: 10.1371/journal.pone.0108466 (PMC4185881; doi:10.1371/journal.pone.0108466)
Supplement: File S6 — Model of CASE 2-S.xml. (XML) [file pone.0108466.s020.xml]

<?xml version="1.0" encoding="ISO-8859-1"?>
<reseau>
    <genes>
        <gene>
            <numero>1</numero>
            <nom>TLR4</nom>
            <x>409</x>
            <y>89</y>
            <tempsPlus>0</tempsPlus>
            <tempsMoins>0</tempsMoins>
            <tempsInconnu>1</tempsInconnu>
            <Ks>
                <K>
                    <valeur>0</valeur>
                </K>
                <K>
                    <valeur>0</valeur>
                    <predecesseur>3</predecesseur>
                </K>
                <K>
                    <valeur>0</valeur>
                    <predecesseur>5</predecesseur>
                </K>
                <K>
                    <valeur>1</valeur>
                    <predecesseur>3</predecesseur>
                    <predecesseur>5</predecesseur>
                </K>
            </Ks>
        </gene>
        <gene>
            <numero>2</numero>
            <nom>IFNB</nom>
            <x>303</x>
            <y>208</y>
            <tempsPlus>0</tempsPlus>
            <tempsMoins>0</tempsMoins>
            <tempsInconnu>1</tempsInconnu>
            <Ks>
                <K>
                    <valeur>0</valeur>
                </K>
                <K>
                    <valeur>1</valeur>
                    <predecesseur>1</predecesseur>
                </K>
                <K>
                    <valeur>0</valeur>
                    <predecesseur>3</predecesseur>
                </K>
                <K>
                    <valeur>1</valeur>
                    <predecesseur>1</predecesseur>
                    <predecesseur>3</predecesseur>
                </K>
            </Ks>
        </gene>
        <gene>
            <numero>3</numero>
            <nom>NFKBJS</nom>
            <x>404</x>
            <y>277</y>
            <tempsPlus>0</tempsPlus>
            <tempsMoins>0</tempsMoins>
            <tempsInconnu>3</tempsInconnu>
            <Ks>
                <K>
                    <valeur>0</valeur>
                </K>
                <K>
                    <valeur>1</valeur>
                    <predecesseur>1</predecesseur>
                </K>
                <K>
                    <valeur>1</valeur>
                    <predecesseur>2</predecesseur>
                </K>
                <K>
                    <valeur>1</valeur>
                    <predecesseur>4</predecesseur>
                </K>
                <K>
                    <valeur>0</valeur>
                    <predecesseur>5</predecesseur>
                </K>
                <K>
                    <valeur>1</valeur>
                    <predecesseur>1</predecesseur>
                    <predecesseur>2</predecesseur>
                </K>
                <K>
                    <valeur>1</valeur>
                    <predecesseur>1</predecesseur>
                    <predecesseur>4</predecesseur>
                </K>
                <K>
                    <valeur>1</valeur>
                    <predecesseur>2</predecesseur>
                    <predecesseur>4</predecesseur>
                </K>
                <K>
                    <valeur>1</valeur>
                    <predecesseur>1</predecesseur>
                    <predecesseur>5</predecesseur>
                </K>
                <K>
                    <valeur>1</valeur>
                    <predecesseur>2</predecesseur>
                    <predecesseur>5</predecesseur>
                </K>
                <K>
                    <valeur>1</valeur>
                    <predecesseur>4</predecesseur>
                    <predecesseur>5</predecesseur>
                </K>
                <K>
                    <valeur>1</valeur>
                    <predecesseur>1</predecesseur>
                    <predecesseur>2</predecesseur>
                    <predecesseur>4</predecesseur>
                </K>
                <K>
                    <valeur>1</valeur>
                    <predecesseur>1</predecesseur>
                    <predecesseur>2</predecesseur>
                    <predecesseur>5</predecesseur>
                </K>
                <K>
                    <valeur>1</valeur>
                    <predecesseur>1</predecesseur>
                    <predecesseur>4</predecesseur>
                    <predecesseur>5</predecesseur>
                </K>
                <K>
                    <valeur>1</valeur>
                    <predecesseur>2</predecesseur>
                    <predecesseur>4</predecesseur>
                    <predecesseur>5</predecesseur>
                </K>
                <K>
                    <valeur>1</valeur>
                    <predecesseur>1</predecesseur>
                    <predecesseur>2</predecesseur>
                    <predecesseur>4</predecesseur>
                    <predecesseur>5</predecesseur>
                </K>
            </Ks>
        </gene>
        <gene>
            <numero>4</numero>
            <nom>PICYTS</nom>
            <x>564</x>
            <y>279</y>
            <tempsPlus>0</tempsPlus>
            <tempsMoins>0</tempsMoins>
            <tempsInconnu>1</tempsInconnu>
            <Ks>
                <K>
                    <valeur>0</valeur>
                </K>
                <K>
                    <valeur>0</valeur>
                    <predecesseur>3</predecesseur>
                </K>
                <K>
                    <valeur>0</valeur>
                    <predecesseur>2</predecesseur>
                </K>
                <K>
                    <valeur>2</valeur>
                    <predecesseur>2</predecesseur>
                    <predecesseur>3</predecesseur>
                </K>
            </Ks>
        </gene>
        <gene>
            <numero>5</numero>
            <nom>SOCS1</nom>
            <x>518</x>
            <y>197</y>
            <tempsPlus>0</tempsPlus>
            <tempsMoins>0</tempsMoins>
            <tempsInconnu>3</tempsInconnu>
            <Ks>
                <K>
                    <valeur>0</valeur>
                </K>
                <K>
                    <valeur>1</valeur>
                    <predecesseur>4</predecesseur>
                </K>
                <K>
                    <valeur>1</valeur>
                    <predecesseur>2</predecesseur>
                </K>
                <K>
                    <valeur>1</valeur>
                    <predecesseur>2</predecesseur>
                    <predecesseur>4</predecesseur>
                </K>
            </Ks>
        </gene>
    </genes>
    <interactions>
        <interaction>
            <signe>1</signe>
            <seuil>1</seuil>
            <numEtIni>1</numEtIni>
            <numEtFin>2</numEtFin>
            <clous>
                <clou>
                    <x>326</x>
                    <y>122</y>
                </clou>
            </clous>
        </interaction>
        <interaction>
            <signe>1</signe>
            <seuil>1</seuil>
            <numEtIni>2</numEtIni>
            <numEtFin>3</numEtFin>
            <clous>
                <clou>
                    <x>336</x>
                    <y>263</y>
                </clou>
            </clous>
        </interaction>
        <interaction>
            <signe>1</signe>
            <seuil>1</seuil>
            <numEtIni>2</numEtIni>
            <numEtFin>5</numEtFin>
            <clous>
                <clou>
                    <x>407</x>
                    <y>162</y>
                </clou>
            </clous>
        </interaction>
        <interaction>
            <signe>1</signe>
            <seuil>1</seuil>
            <numEtIni>3</numEtIni>
            <numEtFin>4</numEtFin>
            <clous>
                <clou>
                    <x>481</x>
                    <y>306</y>
                </clou>
            </clous>
        </interaction>
        <interaction>
            <signe>1</signe>
            <seuil>2</seuil>
            <numEtIni>4</numEtIni>
            <numEtFin>3</numEtFin>
            <clous>
                <clou>
                    <x>472</x>
                    <y>258</y>
                </clou>
            </clous>
        </interaction>
        <interaction>
            <signe>1</signe>
            <seuil>1</seuil>
            <numEtIni>4</numEtIni>
            <numEtFin>5</numEtFin>
            <clous>
                <clou>
                    <x>563</x>
                    <y>222</y>
                </clou>
            </clous>
        </interaction>
        <interaction>
            <signe>1</signe>
            <seuil>1</seuil>
            <numEtIni>1</numEtIni>
            <numEtFin>3</numEtFin>
            <clous>
                <clou>
                    <x>380</x>
                    <y>190</y>
                </clou>
            </clous>
        </interaction>
        <interaction>
            <signe>0</signe>
            <seuil>1</seuil>
            <numEtIni>3</numEtIni>
            <numEtFin>2</numEtFin>
            <clous>
                <clou>
                    <x>356</x>
                    <y>231</y>
                </clou>
            </clous>
        </interaction>
        <interaction>
            <signe>0</signe>
            <seuil>1</seuil>
            <numEtIni>3</numEtIni>
            <numEtFin>1</numEtFin>
            <clous>
                <clou>
                    <x>428</x>
                    <y>183</y>
                </clou>
            </clous>
        </interaction>
        <interaction>
            <signe>0</signe>
            <seuil>1</seuil>
            <numEtIni>5</numEtIni>
            <numEtFin>1</numEtFin>
            <clous>
                <clou>
                    <x>501</x>
                    <y>118</y>
                </clou>
            </clous>
        </interaction>
        <interaction>
            <signe>0</signe>
            <seuil>1</seuil>
            <numEtIni>5</numEtIni>
            <numEtFin>3</numEtFin>
            <clous>
                <clou>
                    <x>452</x>
                    <y>227</y>
                </clou>
            </clous>
        </interaction>
        <interaction>
            <signe>0</signe>
            <seuil>1</seuil>
            <numEtIni>2</numEtIni>
            <numEtFin>4</numEtFin>
            <clous>
                <clou>
                    <x>360</x>
                    <y>341</y>
                </clou>
                <clou>
                    <x>505</x>
                    <y>345</y>
                </clou>
            </clous>
        </interaction>
    </interactions>
</reseau>
