# Supplementary material for: Formal Modelling of Toll like Receptor 4 and JAK/STAT Signalling Pathways: Insight into the Roles of SOCS-1, Interferon-β and Proinflammatory Cytokines in Sepsis
Source: PLoS One. 2014 Sep 25;9(9):e108466. doi: 10.1371/journal.pone.0108466 (PMC4185881; doi:10.1371/journal.pone.0108466)
Supplement: File S17 — Model of CASE 2-N.ginml. (GINML) [file pone.0108466.s031.ginml]

<?xml version="1.0" encoding="UTF-8"?>
<!DOCTYPE gxl SYSTEM "http://gin.univ-mrs.fr/GINsim/GINML_2_1.dtd">
<gxl xmlns:xlink="http://www.w3.org/1999/xlink">
	<graph id="default_name" class="regulatory" nodeorder="tlr4 IFNb NFKB ICYT SOCS">
<node id="IFNb" maxvalue="1">
  <parameter idActiveInteractions=" tlr4:IFNb" val="1"/>
  <parameter idActiveInteractions=" NFKB:IFNb tlr4:IFNb" val="1"/>

			<nodevisualsetting>
				<rect x="330" y="238" width="71" height="25" backgroundColor="#ff9900" foregroundColor="#ffffff"/>
			</nodevisualsetting>
</node>
<node id="SOCS" maxvalue="1">
  <parameter idActiveInteractions=" ICYT:SOCS" val="1"/>
  <parameter idActiveInteractions=" IFNb:SOCS" val="1"/>
  <parameter idActiveInteractions=" ICYT:SOCS IFNb:SOCS" val="1"/>

			<nodevisualsetting>
				<rect x="662" y="227" width="55" height="25" backgroundColor="#ff9900" foregroundColor="#ffffff"/>
			</nodevisualsetting>
</node>
<node id="tlr4" maxvalue="1">
  <parameter val="0"/>

			<nodevisualsetting>
				<rect x="493" y="110" width="55" height="25" backgroundColor="#ff9900" foregroundColor="#ffffff"/>
			</nodevisualsetting>
</node>
<node id="NFKB" maxvalue="1">
  <parameter idActiveInteractions=" tlr4:NFKB" val="1"/>
  <parameter idActiveInteractions=" IFNb:NFKB" val="1"/>
  <parameter idActiveInteractions=" ICYT:NFKB" val="1"/>
  <parameter idActiveInteractions=" tlr4:NFKB IFNb:NFKB" val="1"/>
  <parameter idActiveInteractions=" ICYT:NFKB tlr4:NFKB" val="1"/>
  <parameter idActiveInteractions=" ICYT:NFKB IFNb:NFKB" val="1"/>
  <parameter idActiveInteractions=" ICYT:NFKB tlr4:NFKB IFNb:NFKB" val="1"/>
  <parameter idActiveInteractions=" SOCS:NFKB tlr4:NFKB" val="1"/>
  <parameter idActiveInteractions=" SOCS:NFKB IFNb:NFKB" val="1"/>
  <parameter idActiveInteractions=" SOCS:NFKB ICYT:NFKB" val="1"/>
  <parameter idActiveInteractions=" SOCS:NFKB tlr4:NFKB IFNb:NFKB" val="1"/>
  <parameter idActiveInteractions=" ICYT:NFKB tlr4:NFKB SOCS:NFKB" val="1"/>
  <parameter idActiveInteractions=" IFNb:NFKB SOCS:NFKB ICYT:NFKB" val="1"/>
  <parameter idActiveInteractions=" ICYT:NFKB SOCS:NFKB tlr4:NFKB IFNb:NFKB" val="1"/>

			<nodevisualsetting>
				<rect x="502" y="334" width="55" height="25" backgroundColor="#ff9900" foregroundColor="#ffffff"/>
			</nodevisualsetting>
</node>
<node id="ICYT" maxvalue="2">
  <parameter idActiveInteractions=" NFKB:ICYT" val="2"/>

			<nodevisualsetting>
				<rect x="693" y="375" width="55" height="25" backgroundColor="#ff9900" foregroundColor="#ffffff"/>
			</nodevisualsetting>
</node>
		<edge id="IFNb:SOCS" from="IFNb" to="SOCS" minvalue="1" sign="positive">
			<edgevisualsetting>
				<polyline points="365,250 689,239" line_style="curve" line_color="#3399ff" line_width="2" routage="manual"/>
			</edgevisualsetting>
		</edge>
		<edge id="IFNb:ICYT" from="IFNb" to="ICYT" minvalue="1" sign="negative">
			<edgevisualsetting>
				<polyline points="365,250 505,386 720,387" line_style="curve" line_color="#ff0033" line_width="2" routage="manual"/>
			</edgevisualsetting>
		</edge>
		<edge id="IFNb:NFKB" from="IFNb" to="NFKB" minvalue="1" sign="positive">
			<edgevisualsetting>
				<polyline points="365,250 439,311 529,346" line_style="curve" line_color="#3399ff" line_width="2" routage="auto"/>
			</edgevisualsetting>
		</edge>
		<edge id="SOCS:NFKB" from="SOCS" to="NFKB" minvalue="1" sign="negative">
			<edgevisualsetting>
				<polyline points="689,239 529,346" line_style="curve" line_color="#ff3333" line_width="2" routage="manual"/>
			</edgevisualsetting>
		</edge>
		<edge id="SOCS:tlr4" from="SOCS" to="tlr4" minvalue="1" sign="negative">
			<edgevisualsetting>
				<polyline points="689,239 631,169 520,122" line_style="curve" line_color="#ff0000" line_width="2" routage="manual"/>
			</edgevisualsetting>
		</edge>
		<edge id="tlr4:NFKB" from="tlr4" to="NFKB" minvalue="1" sign="positive">
			<edgevisualsetting>
				<polyline points="520,122 510,235 529,346" line_style="curve" line_color="#3399ff" line_width="2" routage="auto"/>
			</edgevisualsetting>
		</edge>
		<edge id="tlr4:IFNb" from="tlr4" to="IFNb" minvalue="1" sign="positive">
			<edgevisualsetting>
				<polyline points="520,122 414,180 365,250" line_style="curve" line_color="#3399ff" line_width="2" routage="manual"/>
			</edgevisualsetting>
		</edge>
		<edge id="NFKB:ICYT" from="NFKB" to="ICYT" minvalue="1" sign="positive">
			<edgevisualsetting>
				<polyline points="529,346 621,381 720,387" line_style="curve" line_color="#3399ff" line_width="2" routage="auto"/>
			</edgevisualsetting>
		</edge>
		<edge id="NFKB:tlr4" from="NFKB" to="tlr4" minvalue="1" sign="negative">
			<edgevisualsetting>
				<polyline points="529,346 539,233 520,122" line_style="curve" line_color="#cc0000" line_width="2" routage="auto"/>
			</edgevisualsetting>
		</edge>
		<edge id="NFKB:IFNb" from="NFKB" to="IFNb" minvalue="1" sign="negative">
			<edgevisualsetting>
				<polyline points="529,346 455,285 365,250" line_style="curve" line_color="#ff0000" line_width="2" routage="auto"/>
			</edgevisualsetting>
		</edge>
		<edge id="ICYT:SOCS" from="ICYT" to="SOCS" minvalue="1" sign="positive">
			<edgevisualsetting>
				<polyline points="720,387 689,239" line_style="curve" line_color="#3399ff" line_width="2" routage="manual"/>
			</edgevisualsetting>
		</edge>
		<edge id="ICYT:NFKB" from="ICYT" to="NFKB" minvalue="2" sign="positive">
			<edgevisualsetting>
				<polyline points="720,387 628,352 529,346" line_style="curve" line_color="#3399ff" line_width="2" routage="auto"/>
			</edgevisualsetting>
		</edge>
	</graph>
</gxl>
