# Supplementary material for: Formal Modelling of Toll like Receptor 4 and JAK/STAT Signalling Pathways: Insight into the Roles of SOCS-1, Interferon-β and Proinflammatory Cytokines in Sepsis
Source: PLoS One. 2014 Sep 25;9(9):e108466. doi: 10.1371/journal.pone.0108466 (PMC4185881; doi:10.1371/journal.pone.0108466)
Supplement: File S25 — Input and output of SMBioNet for the computation of values for logical parameters given in Table 1 . (TXT) [file pone.0108466.s039.txt]

############ INPUT FOR SMBioNet.############ 
#For complete information about the generation of an input for SMBioNet, the readers are referred to the [1,2]. Briefly the sections of INPUT are discussed here:

# The VAR section defines the variables/entities that are being used in the model. The two numbers after the '=' sign indicate
# minimum and maximum levels of the discrete level range for each entity.
VAR

IFNb = 0 1 ;
SOCS1 = 0 1 ;
TLR4 = 0 1 ;
NFkB = 0 1 ;
PICyts = 0 2 ;

# The REG section below defines the Biological Regulatory Network through its interactions. Each statement comprises of three parts, the 
# first representing the entity causing the interaction, the second part within the '[()]' indicating the level that the entity causing
# the reaction should have, and the third part after '=>' indicates the entities being affected. The definition only allows activation 
# interactions to be defined, therefore the cases where the second part occurs as [(Entity>=n)] for some arbitrary discrete value 'n' 
# indicates that the Entity is activating the affected entities at or above the level 'n'. Likewise, inhibition interactions are shown 
# as [(Entity<n)] indicating that the Entity is only acting as a resource for the affected entities when its level is below 'n', thus by
# implication, inhibiting them at or above the level 'n'.
REG

SOCS1 [(SOCS1<1)]=> IFNb TLR4 NFkB PICyts ;
TLR4 [(TLR4>=1)]=> IFNb NFkB ;
NFkB [(NFkB<1)]=> IFNb TLR4 ;
IFNb [(IFNb>=1)]=> SOCS1 NFkB ;
PICyts [(PICyts>=1)]=> SOCS1 ;
PICyts [(PICyts>=2)]=> NFkB ;
IFNb [(IFNb<1)]=> PICyts ;
NFkB [(NFkB>=1)]=> PICyts ;

# SMBioNet selects parameter values of an entity from a range, which starts from the lowest expression level (0) and goes to the maximum expression level i.e. highest threshold. 
# The values of some parameters could be fixed as single values since they are well-known observations reported in the literature.  Each fixed parameter in the below section is linked to its respective evidences discussed in detail in Supplementary File 27.

PARA
 

# Range of Parameters for TLR4

K_TLR4 = 0 1; 
K_TLR4+NFkB = 0 1 ;
K_TLR4+SOCS1 = 0 1 ;
K_TLR4+NFkB+SOCS1 = 0 1 ;


# Parameter ranges for IFN-beta (IFNb)

K_IFNb = 0 1; 
K_IFNb+NFkB = 0 1 ;
K_IFNb+SOCS1 = 0 1 ;
K_IFNb+TLR4 = 0 ;			
K_IFNb+NFkB+SOCS1 = 0 1 ;
K_IFNb+SOCS1+TLR4 = 0 1 ;
K_IFNb+NFkB+TLR4 = 1 ;						
K_IFNb+NFkB+SOCS1+TLR4 = 0 1 ;

# Parameters for SOCS1

K_SOCS1 = 0 1;  
K_SOCS1+IFNb = 1 ;							
K_SOCS1+PICyts = 1 ;						
K_SOCS1+IFNb+PICyts = 0 1 ;

# Parameters for NFkB

K_NFkB = 0 1; 
K_NFkB+IFNb = 1 ;							
K_NFkB+PICyts = 1 ;							
K_NFkB+SOCS1 = 0 1 ;
K_NFkB+TLR4 = 1 ;							
K_NFkB+IFNb+PICyts = 0 1 ;
K_NFkB+PICyts+SOCS1 = 0 1 ;
K_NFkB+PICyts+TLR4 = 0 1 ;
K_NFkB+IFNb+SOCS1 = 0 1 ;
K_NFkB+SOCS1+TLR4 = 0 1 ;
K_NFkB+IFNb+TLR4 = 0 1 ;
K_NFkB+IFNb+PICyts+TLR4 = 0 1 ;
K_NFkB+IFNb+PICyts+SOCS1 = 0 1 ;
K_NFkB+IFNb+SOCS1+TLR4 = 0 1 ;
K_NFkB+PICyts+SOCS1+TLR4 = 0 1 ;
K_NFkB+IFNb+PICyts+SOCS1+TLR4 = 0 1 ;

# Parameters for PICyts

K_PICyts = 0 1; 
K_PICyts+IFNb = 0 2 ;
K_PICyts+NFkB = 0 2 ;
K_PICyts+SOCS1 = 0 2 ;
K_PICyts+IFNb+NFkB = 0 ;					
K_PICyts+NFkB+SOCS1 = 0 ;					
K_PICyts+IFNb+SOCS1 = 0 2 ;
K_PICyts+IFNb+NFkB+SOCS1 = 2 ;				

# The CTL section lists out the CTL logic constructs used to test each parameter set in order to test whether it holds true in them or
# not. Starting from the initial state (1,0,0,0,0), that is only TLR4 is active and the rest are inactive, NFkB and IFNb eventually activate 
# under the influence of TLR4 (1,1,1,0,0), leading the system towards the clearance of the infection indicated by the state (0,0,0,0,0).
CTL

((TLR4=1&IFNb=0&NFkB=1&PICyts=0&SOCS1=0)->EF(TLR4=1&IFNb=1&NFkB=1))
&
((TLR4=1&IFNb=0&NFkB=0&PICyts=0&SOCS1=0)->EF(AG(TLR4=0&IFNb=0&NFkB=0&PICyts=0&SOCS1=0)))


############ OUTPUT OF SMBioNet.############ 

# The initial part is the same as the input file, up to the CTL section. SMBioNet appends the input file before the output.
# This section is the output section generated by SMBioNet, with each 'Model <n>' indicating the number of the parameter set generated by
# SMBioNet that satisfies the CTL given above. In this case, only one model (MODEL 1) with set of parameters was selected by SMBioNet, out of the 288 that were generated.

# MODEL 1

# K_IFNb = 0
# K_IFNb+NFkB = 0
# K_IFNb+SOCS1 = 0
# K_IFNb+TLR4 = 0
# K_IFNb+NFkB+SOCS1 = 0
# K_IFNb+SOCS1+TLR4 = 1
# K_IFNb+NFkB+TLR4 = 1
# K_IFNb+NFkB+SOCS1+TLR4 = 1

# K_SOCS1 = 0
# K_SOCS1+IFNb = 1
# K_SOCS1+PICyts = 1
# K_SOCS1+IFNb+PICyts = 1

# K_TLR4 = 0
# K_TLR4+NFkB = 0
# K_TLR4+SOCS1 = 0
# K_TLR4+NFkB+SOCS1 = 0

# K_NFkB = 0
# K_NFkB+IFNb = 1
# K_NFkB+PICyts = 1
# K_NFkB+SOCS1 = 0
# K_NFkB+TLR4 = 1
# K_NFkB+IFNb+PICyts = 1
# K_NFkB+PICyts+SOCS1 = 1
# K_NFkB+PICyts+TLR4 = 1
# K_NFkB+IFNb+SOCS1 = 1
# K_NFkB+SOCS1+TLR4 = 1
# K_NFkB+IFNb+TLR4 = 1
# K_NFkB+IFNb+PICyts+TLR4 = 1
# K_NFkB+IFNb+PICyts+SOCS1 = 1
# K_NFkB+IFNb+SOCS1+TLR4 = 1
# K_NFkB+PICyts+SOCS1+TLR4 = 1
# K_NFkB+IFNb+PICyts+SOCS1+TLR4 = 1

# K_PICyts = 0
# K_PICyts+IFNb = 0
# K_PICyts+NFkB = 0
# K_PICyts+SOCS1 = 0
# K_PICyts+IFNb+NFkB = 0
# K_PICyts+NFkB+SOCS1 = 0
# K_PICyts+IFNb+SOCS1 = 0
# K_PICyts+IFNb+NFkB+SOCS1 = 2

# SELECTED MODELS / CHECKED MODELS = 1 / 288 (2s154ms)
# These papermeters were taken for simulation of the BRN and provided in Table 1

#References:
#1. Khalis Z, Comet J-P, Richard A, Bernot G (2009) The SMBioNet method for discovering models of gene regulatory networks. Genes, Genomes and Genomics 3: 15-22.
#2. Richard A, Comet J, Bernot G SMBioNet: Selection of Models of Biological Networks.
